# Supplementary material for: Obesity Impact Evaluated from Fat Percentage in Bone Mineral Density of Male Adolescents
Source: PLoS One. 2016 Sep 29;11(9):e0163470. doi: 10.1371/journal.pone.0163470 (PMC5042375; doi:10.1371/journal.pone.0163470)
Supplement: S1 Table — (XLSX) [file pone.0163470.s001.xlsx]

## Sheet: ANOVA_%BF
S1 Table
One-way analysis of variance (ANOVA), with Tukey post-Hoc, to test the impact of %Body Fat on bone mineral density variables
%BF_ANOVA
		Sum of Squares	df	Mean Square	F	Sig.
Pelvis	Between Groups	1.01207	2	0.506033	13.012	3.71766e-06
	Within Groups	12.2502	315	0.0388896
	Total	13.2623	317
Total	Between Groups	0.506445	2	0.253223	14.5194	9.29517e-07
	Within Groups	5.49371	315	0.0174403
	Total	6.00015	317
Arm	Between Groups	0.960327	2	0.480163	22.1367	1.01034e-09
	Within Groups	6.83262	315	0.0216908
	Total	7.79294	317
Leg	Between Groups	3.93207	2	1.96603	22.3227	8.58364e-10
	Within Groups	27.7431	315	0.0880732
	Total	31.6751	317
Lumbar	Between Groups	2.40064	2	1.20032	19.8007	7.9398e-09
	Within Groups	19.0954	315	0.0606202
	Total	21.496	317
Multiple Comparisons
Tukey HSD
Dependent Variable	(I) Class	(J) Class	Mean Difference (I-J)	Std. Error	Sig.	95% Confidence Interval
						Lower Bound	Upper Bound
Pelvis	Eutrophic	Overweight	,09061*	0.0273167	0.00291106	0.0262882	0.154941
		Obesity	,14728*	0.0327794	2.93525e-05	0.0700867	0.224468
	Overweight	Eutrophic	-,09061*	0.0273167	0.00291106	-0.154941	-0.0262882
		Obesity	0.0566623	0.0379397	0.295414	-0.0326798	0.146005
	Obesity	Eutrophic	-,14728*	0.0327794	2.93525e-05	-0.224468	-0.0700867
		Overweight	-0.0566623	0.0379397	0.295414	-0.146005	0.0326798
Total	Eutrophic	Overweight	,06818*	0.0182932	0.000669954	0.0251059	0.111261
		Obesity	,10089*	0.0219514	1.85658e-05	0.0491991	0.152583
	Overweight	Eutrophic	-,06818*	0.0182932	0.000669954	-0.111261	-0.0251059
		Obesity	0.0327078	0.0254071	0.403353	-0.027122	0.0925375
	Obesity	Eutrophic	-,10089*	0.0219514	1.85658e-05	-0.152583	-0.0491991
		Overweight	-0.0327078	0.0254071	0.403353	-0.0925375	0.027122
Arm	Eutrophic	Overweight	,07037*	0.0204009	0.00184287	0.0223288	0.118411
		Obesity	,15408*	0.0244806	8.16478e-09	0.0964294	0.211726
	Overweight	Eutrophic	-,07037*	0.0204009	0.00184287	-0.118411	-0.0223288
		Obesity	,08371*	0.0283345	0.00941969	0.0169844	0.150431
	Obesity	Eutrophic	-,15408*	0.0244806	8.16478e-09	-0.211726	-0.0964294
		Overweight	-,08371*	0.0283345	0.00941969	-0.150431	-0.0169844
Leg	Eutrophic	Overweight	,17794*	0.0411086	5.98437e-05	0.081138	0.274747
		Obesity	,29079*	0.0493295	3.38292e-08	0.17463	0.406957
	Overweight	Eutrophic	-,17794*	0.0411086	5.98437e-05	-0.274747	-0.081138
		Obesity	0.112851	0.0570951	0.119705	-0.0215996	0.247301
	Obesity	Eutrophic	-,29079*	0.0493295	3.38292e-08	-0.406957	-0.17463
		Overweight	-0.112851	0.0570951	0.119705	-0.247301	0.0215996
Lumbar	Eutrophic	Overweight	,11656*	0.0341051	0.00205861	0.0362507	0.196875
		Obesity	,24107*	0.0409254	3.45379e-08	0.144696	0.337443
	Overweight	Eutrophic	-,11656*	0.0341051	0.00205861	-0.196875	-0.0362507
		Obesity	,12451*	0.0473681	0.0243534	0.012962	0.236051
	Obesity	Eutrophic	-,24107*	0.0409254	3.45379e-08	-0.337443	-0.144696
		Overweight	-,12451*	0.0473681	0.0243534	-0.236051	-0.012962
