# Supplementary material for: Obesity Impact Evaluated from Fat Percentage in Bone Mineral Density of Male Adolescents
Source: PLoS One. 2016 Sep 29;11(9):e0163470. doi: 10.1371/journal.pone.0163470 (PMC5042375; doi:10.1371/journal.pone.0163470)
Supplement: S2 Table — (XLSX) [file pone.0163470.s002.xlsx]

## Sheet: ANOVA_BMI
S2 Table
One-way analysis of variance (ANOVA), with Tukey post-Hoc, to test the impact of BMI on bone mineral density variables
BMI_ANOVA
		Sum of Squares	df	Mean Square	F	Sig.
Pelvis	Between Groups	0.394117	2	0.197059	4.8238	0.00863957
	Within Groups	12.8682	315	0.0408514
	Total	13.2623	317
Total	Between Groups	0.0593633	2	0.0296816	1.57382	0.208878
	Within Groups	5.94079	315	0.0188597
	Total	6.00015	317
Arm	Between Groups	0.239441	2	0.11972	4.99264	0.00733468
	Within Groups	7.5535	315	0.0239794
	Total	7.79294	317
Leg	Between Groups	0.616751	2	0.308375	3.1276	0.0451867
	Within Groups	31.0584	315	0.098598
	Total	31.6751	317
Lumbar	Between Groups	0.548042	2	0.274021	4.12052	0.0171194
	Within Groups	20.948	315	0.0665014
	Total	21.496	317
Multiple Comparisons
Tukey HSD
Dependent Variable	(I) Percentil	(J) Percentil	Mean Difference (I-J)	Std. Error	Sig.	95% Confidence Interval
						Lower Bound	Upper Bound
Pelvis	Eutrophic	Overweight	-,08314*	0.0278718	0.00862656	-0.14877	-0.0175025
		Obesity	0.0236446	0.049453	0.881683	-0.0928097	0.140099
	Overweight	Eutrophic	,08314*	0.0278718	0.00862656	0.0175025	0.14877
		Obesity	0.106781	0.053575	0.115559	-0.0193797	0.232942
	Obesity	Eutrophic	-0.0236446	0.049453	0.881683	-0.140099	0.0928097
		Overweight	-0.106781	0.053575	0.115559	-0.232942	0.0193797
Total	Eutrophic	Overweight	-0.0335497	0.0189378	0.180857	-0.0781453	0.0110459
		Obesity	-0.00441571	0.0336013	0.990524	-0.0835417	0.0747103
	Overweight	Eutrophic	0.0335497	0.0189378	0.180857	-0.0110459	0.0781453
		Obesity	0.029134	0.036402	0.703083	-0.0565872	0.114855
	Obesity	Eutrophic	0.00441571	0.0336013	0.990524	-0.0747103	0.0835417
		Overweight	-0.029134	0.036402	0.703083	-0.114855	0.0565872
Arm	Eutrophic	Overweight	-,05897*	0.0213541	0.0167349	-0.109251	-0.00867991
		Obesity	0.0443678	0.0378886	0.471395	-0.044854	0.13359
	Overweight	Eutrophic	,05897*	0.0213541	0.0167349	0.00867991	0.109251
		Obesity	,10333*	0.0410466	0.0328941	0.00667484	0.199992
	Obesity	Eutrophic	-0.0443678	0.0378886	0.471395	-0.13359	0.044854
		Overweight	-,10333*	0.0410466	0.0328941	-0.199992	-0.00667484
Leg	Eutrophic	Overweight	-0.0926724	0.0433008	0.0835043	-0.194639	0.00929441
		Obesity	0.0776054	0.0768288	0.571019	-0.103315	0.258525
	Overweight	Eutrophic	0.0926724	0.0433008	0.0835043	-0.00929441	0.194639
		Obesity	0.170278	0.0832324	0.10312	-0.0257218	0.366277
	Obesity	Eutrophic	-0.0776054	0.0768288	0.571019	-0.258525	0.103315
		Overweight	-0.170278	0.0832324	0.10312	-0.366277	0.0257218
Lumbar	Eutrophic	Overweight	-0.0637601	0.0355613	0.173582	-0.147502	0.0199813
		Obesity	0.125848	0.0630965	0.115211	-0.0227349	0.27443
	Overweight	Eutrophic	0.0637601	0.0355613	0.173582	-0.0199813	0.147502
		Obesity	,18961*	0.0683556	0.0161393	0.0286409	0.350575
	Obesity	Eutrophic	-0.125848	0.0630965	0.115211	-0.27443	0.0227349
		Overweight	-,18961*	0.0683556	0.0161393	-0.350575	-0.0286409
